# Supplementary material for: Identification of Marrubiin as a Cathepsin C Inhibitor for Treating Rheumatoid Arthritis
Source: Molecules. 2025 Oct 23;30(21):4170. doi: 10.3390/molecules30214170 (PMC12610274; doi:10.3390/molecules30214170)
Supplement: Supplementary file 1 [file molecules-30-04170-s001.zip]

Archive with 2 entries (2 files):
- Molecules SI.doc
- Molecules SI.xlsx
