# Supplementary material for: Identification of Marrubiin as a Cathepsin C Inhibitor for Treating Rheumatoid Arthritis
Source: Molecules. 2025 Oct 23;30(21):4170. doi: 10.3390/molecules30214170 (PMC12610274; doi:10.3390/molecules30214170)
Supplement: Supplementary file 1 [file molecules-30-04170-s001.zip › Molecules SI.xlsx]

## Sheet: Table S1 - Primary screening
Compound ID IN MCE	Natural Product Name	Assay type	Concentration (2.5 μM) Inhibition
HY-N6995	Marrubiin	Enzymatic	>100.00%
HY-B0459	Scopine	Enzymatic	0.8869
HY-N0839	Quillaic acid	Enzymatic	0.7323
HY-N2070	Acevaltrate	Enzymatic	0.6068
HY-B1122	L-Cycloserine	Enzymatic	0.5472
HY-N0639	Punicalin	Enzymatic	0.4067
HY-N6843	Arnicolide D	Enzymatic	0.3528
HY-N4094	Morellic acid	Enzymatic	0.3362
HY-N0262	Cordycepin	Enzymatic	0.3273
HY-N1374	Magnolin	Enzymatic	0.318
HY-N3697	Demethoxydeacetoxypseudolaric acid B	Enzymatic	0.308
HY-N7083	Citral	Enzymatic	0.3074
HY-128851	Coenzyme A	Enzymatic	0.3022
HY-126066	(-)-Syringaresinol	Enzymatic	0.2967
HY-N5101	Kobusin	Enzymatic	0.2964
HY-A0279	Pristinamycin	Enzymatic	0.2836
HY-N2907	Atranorin	Enzymatic	0.2655
HY-N2535	Coniferaldehyde	Enzymatic	0.2654
HY-Y0313	p-Hydroxybenzaldehyde	Enzymatic	0.2642
HY-N1485	Cycloastragenol	Enzymatic	0.2633
HY-N0214	Peimisine	Enzymatic	0.2576
HY-N0445	2-Hydroxy-4-methoxybenzaldehyde	Enzymatic	0.2544
HY-116035	Nimbolide	Enzymatic	0.2353
HY-B0519	Tylosin (tartrate)	Enzymatic	0.2182
HY-77554	Cephalomannine	Enzymatic	0.2153
HY-13407	Gossypol	Enzymatic	0.207
HY-B0221	Amphotericin B	Enzymatic	0.2062
HY-15230	Geldanamycin	Enzymatic	0.2042
HY-N0035	Arctigenin	Enzymatic	0.2017
HY-N4306	Sarracenin	Enzymatic	0.2007
HY-N6253	Pinoresinol	Enzymatic	0.186
HY-N2357	Eudesmin	Enzymatic	0.1842
HY-N6840	Xylotetraose	Enzymatic	0.1833
HY-N4220	Cistanoside F	Enzymatic	0.18
HY-N0719	Fargesin	Enzymatic	0.1768
HY-N1312	Sinapaldehyde	Enzymatic	0.1708
HY-N1096	Veratraldehyde	Enzymatic	0.1702
HY-N7972	19-Oxocinobufotalin	Enzymatic	0.1682
HY-127034	Antipain dihydrochloride	Enzymatic	0.1651
HY-N0596	Panaxadiol	Enzymatic	0.1647
HY-N4252	Periplocymarin	Enzymatic	0.156
HY-N4114	Picrocrocin	Enzymatic	0.1543
HY-15282	E-64	Enzymatic	0.15
HY-N6990	Anhydrosecoisolariciresinol	Enzymatic	0.148
HY-N0820	Catalpol	Enzymatic	0.1433
HY-N6927	Isoforskolin	Enzymatic	0.1403
HY-N4032	Humantenidine	Enzymatic	0.1381
HY-N6612	D-Glucuronic acid	Enzymatic	0.1362
HY-N0343	Helicid	Enzymatic	0.122
HY-N0646	Silydianin	Enzymatic	0.1201
HY-13434	Ionomycin	Enzymatic	0.1147
HY-B1864	Kasugamycin	Enzymatic	0.113
HY-N3171	Nortrachelogenin	Enzymatic	0.1108
HY-N2259	Curcumenol	Enzymatic	0.1021
HY-N0747	Oxypeucedanin	Enzymatic	0.1009
HY-N1480	(-)-Fucose	Enzymatic	0.0965
HY-N1912	Andropanolide	Enzymatic	0.0944
HY-N3729	(-)-Denudatin B	Enzymatic	0.0899
HY-N5120	Dihydrowithaferin A	Enzymatic	0.087
HY-N1535	Ponicidin	Enzymatic	0.0821
HY-32736	Triptonide	Enzymatic	0.0775
HY-N4053	Heraclenin	Enzymatic	0.0729
HY-A0006	Pentostatin	Enzymatic	0.071
HY-N1390	Syringaldehyde	Enzymatic	0.0682
HY-B1174	Bekanamycin	Enzymatic	0.0667
HY-16589	Oligomycin A	Enzymatic	0.063
HY-N1420	Rhamnose	Enzymatic	0.0624
HY-32735	Triptolide	Enzymatic	0.06
HY-Y0790	Cuminaldehyde	Enzymatic	0.0562
HY-17024	Cyclopamine	Enzymatic	0.0558
HY-N7060	Helicin	Enzymatic	0.0557
HY-N3312	Matairesinol	Enzymatic	0.0536
HY-N0476	Wilforlide A	Enzymatic	0.0527
HY-N5023	Veraguensin	Enzymatic	0.0506
HY-N5142	α-Terpineol	Enzymatic	0.0501
HY-N0670	Tenacissoside H	Enzymatic	0.0497
HY-100944	Conduritol B epoxide	Enzymatic	0.0492
HY-B0441	Tobramycin	Enzymatic	0.0483
HY-121631	Yibeissine	Enzymatic	0.0471
HY-W004305	Hexadecanal	Enzymatic	0.0471
HY-N0059	D-arabinose	Enzymatic	0.0462
HY-15142	Doxorubicin	Enzymatic	0.0459
HY-N0701	(-)-Asarinin	Enzymatic	0.0453
HY-B2123	Lactose	Enzymatic	0.0435
HY-10197	Wortmannin	Enzymatic	0.0434
HY-B0609	Fosfomycin tromethamine	Enzymatic	0.0431
HY-N1472	Levistolide A	Enzymatic	0.043
HY-B1125	Glucosamine	Enzymatic	0.0417
HY-15371	Forskolin	Enzymatic	0.0412
HY-N0882	Desacetylcinobufotalin	Enzymatic	0.0398
HY-33212	D-N-Acetylgalactosamine	Enzymatic	0.0396
HY-126050	(R)-Pantetheine	Enzymatic	0.0388
HY-B1864	Kasugamycin	Enzymatic	0.0387
HY-111951	D-Panose	Enzymatic	0.0373
HY-B1075	Fosfomycin calcium	Enzymatic	0.0365
HY-N0881	Desacetylcinobufagin	Enzymatic	0.0347
HY-B1908	Midecamycin	Enzymatic	0.0325
HY-W015892	γ-Hexalactone	Enzymatic	0.0324
HY-N2180	Pinoresinol dimethyl ether	Enzymatic	0.0324
HY-17571	Oxytocin	Enzymatic	0.0315
HY-113629	2-Keto-D-Glucose	Enzymatic	0.0288
HY-41982	D-Glucuronic acid lactone	Enzymatic	0.0288
HY-76224	3-Furaldehyde	Enzymatic	0.0279
HY-N0110	Palmatine chloride	Enzymatic	0.0271
HY-N2074	Picrinine	Enzymatic	0.0262
HY-N0899	Wilforine	Enzymatic	0.0261
HY-D0844	Glutathione oxidized	Enzymatic	0.026
HY-N0388	Gelsemine	Enzymatic	0.0255
HY-N0242	Fraxinellone	Enzymatic	0.025
HY-N0786	Ginkgolide J	Enzymatic	0.025
HY-N0129	Sclareolide	Enzymatic	0.0235
HY-N6912	Regelidine	Enzymatic	0.0235
HY-17408	Mevastatin	Enzymatic	0.0228
HY-B1222	Sisomicin sulfate	Enzymatic	0.0217
HY-N7141	Spiramycin I	Enzymatic	0.0215
HY-N6667	Glucovanillin	Enzymatic	0.0212
HY-I0637	Isovanillin	Enzymatic	0.0211
HY-N6687	Calcimycin	Enzymatic	0.0198
HY-112176	Kanosamine hydrochloride	Enzymatic	0.0194
HY-N1440	Koumine	Enzymatic	0.0186
HY-W053519	DL-Pantolactone	Enzymatic	0.0185
HY-113466	4-Hydroxynonenal	Enzymatic	0.0177
HY-Y0740	4-Methoxybenzaldehyde	Enzymatic	0.0173
HY-N0087	Gambogic Acid	Enzymatic	0.0162
HY-N2353	Arabinose	Enzymatic	0.0162
HY-N0805A	Alisol B	Enzymatic	0.0153
HY-100593	Spiramycin	Enzymatic	0.015
HY-N0504	Lovastatin	Enzymatic	0.0147
HY-N6772	Cytochalasin E	Enzymatic	0.0146
HY-N0913	Manninotriose	Enzymatic	0.0143
HY-17029	Epothilone B	Enzymatic	0.0142
HY-B0220	Erythromycin	Enzymatic	0.0134
HY-N4030	Humantenmine	Enzymatic	0.0127
HY-N2302	Fucoxanthin	Enzymatic	0.0121
HY-N0211	Cyasterone	Enzymatic	0.012
HY-N0672	Pseudolaric Acid C	Enzymatic	0.0117
HY-N3298	Meranzin	Enzymatic	0.0116
HY-N2959	Brevilin A	Enzymatic	0.0106
HY-N6939	Pseudolaric Acid B	Enzymatic	0.0102
HY-15613	Maritoclax	Enzymatic	0.01
HY-15739	Ansamitocin P-3	Enzymatic	0.01
HY-N0063	Punicalagin	Enzymatic	0.01
HY-N0673	Pseudolaric Acid A	Enzymatic	0.01
HY-N0880	Cinobufotalin	Enzymatic	0.0088
HY-N7347	(-)-Hydroxycitric acid lactone	Enzymatic	0.0082
HY-N3196	Neotuberostemonine	Enzymatic	0.0078
HY-13719	Oleandrin	Enzymatic	0.0073
HY-N6686	Virginiamycin M1	Enzymatic	0.007
HY-N0004	Oridonin	Enzymatic	0.0069
HY-N0582	Otophylloside B	Enzymatic	0.0068
HY-111664A	(S)-(-)-Citronellal	Enzymatic	0.0052
HY-N7684	Picropodophyllone	Enzymatic	0.0047
HY-B0094	Artemisinin	Enzymatic	0.0043
HY-107486	Nosiheptide	Enzymatic	0.0041
HY-B0425	Novobiocin	Enzymatic	0.0035
HY-N4097	Incensole	Enzymatic	0.0027
HY-113011	Maltotriose	Enzymatic	0.0015
HY-N0263	Toosendanin	Enzymatic	0.0002
HY-A0122	Plicamycin	Enzymatic	0.0001
HY-111664	(R)-(+)-Citronellal	Enzymatic	0
HY-128741	D-Allose	Enzymatic	0
HY-13557	Ascomycin	Enzymatic	0
HY-N0076	Bilobalide	Enzymatic	0
HY-N0084	Betulinaldehyde	Enzymatic	0
HY-N0121A	(-)-Sesamin	Enzymatic	0
HY-N0315	Allicin	Enzymatic	0
HY-N0638	Dendrobine	Enzymatic	0
HY-N1072	Wilforgine	Enzymatic	0
HY-N2323	4'-Demethylpodophyllotoxin	Enzymatic	0
HY-N6691	Veratridine	Enzymatic	0
HY-N7126	Citronellal	Enzymatic	0
HY-N8117	Bisabolol oxide A	Enzymatic	0
HY-W012570	Decyl aldehyde	Enzymatic	0
HY-W012875	3-Nitropropanoic acid	Enzymatic	0
HY-W016979	δ-Decalactone	Enzymatic	0
HY-W042156	Aegeline	Enzymatic	0
HY-N0352	Tuberostemonine	Enzymatic	-0.0003
HY-W009310	9-cis-Retinal	Enzymatic	-0.0006
HY-N2030	Perakine	Enzymatic	-0.0042
HY-N7394A	(-)-Zuonin A	Enzymatic	-0.0042
HY-N0429	Diosbulbin B	Enzymatic	-0.0053
HY-N2401	Baldrinal	Enzymatic	-0.0067
HY-N0074	Byakangelicol	Enzymatic	-0.0069
HY-N0587	Demethylzeylasteral	Enzymatic	-0.0134
HY-N0068	Solasodine	Enzymatic	-0.0176
HY-N4273	Oxyimperatorin	Enzymatic	-0.0235
HY-15494	Picropodophyllin	Enzymatic	-0.0247
HY-N2324	Paulownin	Enzymatic	-0.0267
HY-N0408	Picroside II	Enzymatic	-0.0268
HY-N7654	(-)-Epipodophyllotoxin	Enzymatic	-0.0315
HY-N0718	Valepotriate	Enzymatic	-0.0354
HY-15144	Trichostatin A	Enzymatic	-0.0458
HY-W019711	trans-Cinnamaldehyde	Enzymatic	-0.0462
HY-B1761	Santonin	Enzymatic	-0.0476
HY-125598	Secologanin	Enzymatic	-0.0481
HY-N7670	Saikogenin F	Enzymatic	-0.05
HY-107782	Picrotin	Enzymatic	-0.0517
HY-N0809	Sesamolin	Enzymatic	-0.056
HY-N2525	Teucvidin	Enzymatic	-0.0585
HY-B0030	D-Cycloserine	Enzymatic	-0.072

## Sheet: Table S2 - 3 Conc Validation
Compound ID IN MCE	Natural Product Name	Assay type	Concentration (2.5 μM) Inhibition	Concentration (5 μM) Inhibition	Concentration (10 μM) Inhibition
HY-N6995	Marrubiin	Enzymatic	>100.00%	>100.00%	>100.00%
HY-B0459	Scopine	Enzymatic	0.8869	>100.00%	>100.00%
HY-N0839	Quillaic acid	Enzymatic	0.7323	>100.00%	>100.00%
HY-N2070	Acevaltrate	Enzymatic	0.6068	0.976	>100.00%
HY-B1122	L-Cycloserine	Enzymatic	0.5472	0.8742	>100.00%
HY-N0639	Punicalin	Enzymatic	0.4067	0.605	0.8196
HY-N6843	Arnicolide D	Enzymatic	0.3528	0.5823	0.7062
HY-N4094	Morellic acid	Enzymatic	0.3362	0.82	0.9532
HY-N0262	Cordycepin	Enzymatic	0.3273	0.6189	0.9453
HY-N1374	Magnolin	Enzymatic	0.318	0.607	0.976
HY-N3697	Demethoxydeacetoxypseudolaric acid B	Enzymatic	0.308	0.4041	0.6532
HY-N7083	Citral	Enzymatic	0.3074	0.5042	0.7012
HY-128851	Coenzyme A	Enzymatic	0.3022	0.6221	0.9001
HY-126066	(-)-Syringaresinol	Enzymatic	0.2967	0.6688	0.8297
HY-N5101	Kobusin	Enzymatic	0.2964	0.5038	0.6766
HY-A0279	Pristinamycin	Enzymatic	0.2836	0.6675	0.7068
HY-N2907	Atranorin	Enzymatic	0.2655	0.4336	0.571
HY-N2535	Coniferaldehyde	Enzymatic	0.2654	0.4835	0.7084
HY-Y0313	p-Hydroxybenzaldehyde	Enzymatic	0.2642	0.5268	0.7991
HY-N1485	Cycloastragenol	Enzymatic	0.2633	0.3958	0.4853
HY-N0214	Peimisine	Enzymatic	0.2576	0.6288	0.8674
HY-N0445	2-Hydroxy-4-methoxybenzaldehyde	Enzymatic	0.2544	0.3945	0.5565
HY-116035	Nimbolide	Enzymatic	0.2353	0.4827	0.7066
HY-B0519	Tylosin (tartrate)	Enzymatic	0.2182	0.3443	0.4363
HY-77554	Cephalomannine	Enzymatic	0.2153	0.408	0.6679
HY-13407	Gossypol	Enzymatic	0.207	0.5518	0.6768
HY-B0221	Amphotericin B	Enzymatic	0.2062	0.2941	0.3012
HY-15230	Geldanamycin	Enzymatic	0.2042	0.5247	0.8438
HY-N0035	Arctigenin	Enzymatic	0.2017	0.4215	0.603
HY-N4306	Sarracenin	Enzymatic	0.2007	0.6675	0.8674

## Sheet: Table S3 - 12 Conc Validation
Compound ID IN MCE	Natural Product Name	Assay type	Concentration (0.0048828125 μM) Inhibition	Concentration (0.009765625 μM) Inhibition	Concentration (0.01953125 μM) Inhibition	Concentration (0.0390625 μM) Inhibition	Concentration (0.078125 μM) Inhibition	Concentration (0.15625 μM) Inhibition	Concentration (0.3125 μM) Inhibition	Concentration (0.625 μM) Inhibition	Concentration (1.25 μM) Inhibition	Concentration (2.5 μM) Inhibition	Concentration (5 μM) Inhibition	Concentration (10 μM) Inhibition
HY-6995	Marrubiin	Enzymatic	0.013776	0.1037	0.363162	0.423275	0.601913	0.7035	0.824091	0.930074	1.05643	1.096	1.10522	1.125
HY-B0459	Scopine	Enzymatic	0.00467603	0.0136375	0.131337	0.234189	0.425701	0.638999	0.724127	0.849094	0.876406	0.8869	1.09154	1.1248
HY-N0839	Quillaic acid	Enzymatic	0.0396501	0.111038	0.126065	0.434232	0.511441	0.648505	0.689066	0.754495	0.774943	0.7323	1	1.01
HY-N2070	Acevaltrate	Enzymatic	-0.00202775	-0.0154465	-0.00162434	-0.000113057	0.0637922	0.0134941	0.132462	0.38628	0.559791	0.6068	1	1.01
HY-B1122	L-Cycloserine	Enzymatic	-0.0291474	0.0095876	0.0276168	0.028332	0.0304004	0.101591	0.195767	0.357412	0.520455	0.5472	0.8742	1
Positive Control	AZD7986	Enzymatic	0.325	0.517	0.755	0.775	1.0481	1.077	1.0915	1.1247	1.1478	1.218	1.2528	1.3056
